# Supplementary material for: Hepatic transcriptome perturbations in dairy cows fed different forage resources
Source: BMC Genomics. 2021 Jan 7;22:35. doi: 10.1186/s12864-020-07332-0 (PMC7792104; doi:10.1186/s12864-020-07332-0)
Supplement: Supplementary file 2 — Additional file 2. Output of Dynamic Impact Approach (DIA) analysis of the DEG. [file 12864_2020_7332_MOESM2_ESM.xlsx]

## Sheet: General information
Species (Please select species from the drop down menu!)	Bovine (bta)				280674	Entrez Gene ID of the array (please add in ascending order from the second raw)
p-value between comparisons cut-off	0.05	1.30103			280677			Bovine (bta)	Bar	0	37.5	75
Total unique Entrez gene ID in array	7957				280678			Human (hsa)	Shade	-37.5	0	37.5
Tot unique Entrez gene ID in array associated with term	3285	41.2844	% array genes		280680			Mouse (mmu)
Total number of Terms covered by the Genome	310				280685				10 most overall impacted Terms	Impact	Flux	Rank
Total number of Terms covered by the Array	310		100	% genome terms	280686				Glycosphingolipid biosynthesis - globo series	101.595	-29.5493	1
Terms in array with at the least coverage of (%)	20	308	99.3548	% array terms	280687				Sulfur relay system	90.7963	32.4572	2
Terms in array with at the least coverage of (%)	50	159	51.2903	% array terms	280688				Renin-angiotensin system	85.8955	-85.8955	3
Terms underrepresented with a min of coverage (%)	20	2	0.645161	% Term	280706				Vitamin digestion and absorption	79.0972	-79.0972	4
Terms underrepresented with a min of coverage (%)	50	151	48.7097	% Term	280707				Hippo signaling pathway - multiple species	77.7525	-77.7525	5
Average coverage of terms by array (%)	49.2596	%			280710				Glycosphingolipid biosynthesis - lacto and neolacto series	75.6028	-75.6028	6
% mean coverage of terms by array (min %)	20	49.5097	15.9709	% array terms	280711				Antifolate resistance	68.2666	18.0212	7
% mean coverage of terms by array (min %)	50	56.8374	18.3347	% array terms	280712				Glycosphingolipid biosynthesis - ganglio series	56.1076	15.9378	8
Max coverage	100	%			280713				Aminoacyl-tRNA biosynthesis	55.4287	-55.4287	9
Number of terms with coverage min of (%)	100	1	0.322581	% array terms	280714				Arginine biosynthesis	54.9896	-54.9896	10
Min coverage	2.249	%			280716
Number of terms with coverage of (%)	0	0	0	% array terms	280717
					280718
Cut-off % coverage of terms selected	30	minimum acceptable % of genes in pathway covered by array			280719
					280722				Yes
Is your dataset in "DATA-DEG" with FDR for overall effect?	Yes	If Yes add in column C of "DATA-DEG" the FDR values			280728				No
Minimum number of genes in a pathway	4	this is considering the whole genome			280729
If you have a FDR column please add the FDR cut-off	0.05	X			280730
Value for maximum bar of impact	75				280734
Number of overal DEG (oligo) (FDR£X)	496				280737
					280740
					280741
					280748
					280749
					280750
					280752
					280753
					280756
					280758
					280761
					280762
					280781
					280789
					280792
					280794
					280795
					280796
					280798
					280801
					280804
					280805
					280808
					280812
					280814
					280815
					280817
					280819
					280820
					280823
					280826
					280828
					280830
					280832
					280833
					280834
					280841
					280844
					280845
					280846
					280849
					280851
					280852
					280855
					280858
					280860
					280867
					280868
					280869
					280872
					280873
					280877
					280878
					280880
					280884
					280885
					280888
					280890
					280891
					280894
					280900
					280904
					280907
					280909
					280924
					280932
					280933
					280934
					280936
					280939
					280941
					280943
					280946
					280948
					280955
					280958
					280960
					280968
					280976
					280981
					280985
					280987
					280994
					280995
					281002
					281004
					281006
					281008
					281010
					281011
					281017
					281022
					281023
					281031
					281032
					281036
					281038
					281039
					281040
					281047
					281048
					281050
					281051
					281052
					281053
					281054
					281055
					281056
					281057
					281060
					281062
					281063
					281067
					281069
					281070
					281072
					281073
					281080
					281092
					281095
					281096
					281102
					281105
					281115
					281117
					281119
					281120
					281122
					281123
					281124
					281127
					281128
					281129
					281131
					281133
					281134
					281135
					281136
					281137
					281138
					281139
					281141
					281144
					281146
					281148
					281154
					281157
					281161
					281165
					281168
					281169
					281170
					281171
					281172
					281174
					281177
					281181
					281183
					281184
					281187
					281189
					281190
					281191
					281192
					281193
					281196
					281201
					281203
					281204
					281209
					281217
					281220
					281225
					281226
					281227
					281229
					281235
					281236
					281237
					281249
					281250
					281251
					281258
					281259
					281268
					281269
					281275
					281281
					281283
					281287
					281289
					281291
					281294
					281295
					281296
					281297
					281298
					281299
					281300
					281301
					281302
					281306
					281311
					281312
					281333
					281335
					281336
					281337
					281338
					281339
					281342
					281343
					281346
					281348
					281349
					281354
					281355
					281358
					281360
					281363
					281365
					281366
					281368
					281370
					281371
					281373
					281374
					281375
					281377
					281385
					281386
					281400
					281401
					281402
					281406
					281408
					281413
					281414
					281415
					281416
					281417
					281419
					281421
					281422
					281426
					281427
					281428
					281433
					281439
					281443
					281444
					281448
					281450
					281452
					281454
					281456
					281476
					281477
					281478
					281481
					281482
					281483
					281484
					281485
					281486
					281487
					281489
					281492
					281499
					281500
					281507
					281509
					281515
					281518
					281528
					281530
					281534
					281535
					281536
					281537
					281542
					281543
					281545
					281552
					281554
					281555
					281559
					281561
					281562
					281563
					281564
					281565
					281566
					281567
					281568
					281569
					281570
					281572
					281573
					281576
					281577
					281581
					281584
					281586
					281588
					281590
					281597
					281598
					281599
					281600
					281601
					281603
					281605
					281607
					281610
					281613
					281614
					281617
					281626
					281637
					281638
					281642
					281643
					281644
					281645
					281647
					281649
					281650
					281652
					281653
					281656
					281660
					281661
					281662
					281663
					281665
					281666
					281668
					281672
					281678
					281684
					281685
					281687
					281688
					281689
					281690
					281691
					281694
					281696
					281700
					281701
					281702
					281705
					281707
					281711
					281712
					281716
					281719
					281720
					281725
					281728
					281729
					281731
					281732
					281733
					281738
					281739
					281740
					281749
					281750
					281751
					281753
					281754
					281762
					281766
					281767
					281768
					281778
					281782
					281785
					281790
					281791
					281792
					281793
					281794
					281795
					281797
					281799
					281801
					281802
					281803
					281805
					281806
					281810
					281811
					281812
					281813
					281814
					281820
					281828
					281831
					281832
					281839
					281840
					281848
					281849
					281854
					281855
					281856
					281857
					281861
					281866
					281869
					281871
					281872
					281873
					281874
					281875
					281878
					281879
					281880
					281881
					281883
					281884
					281898
					281899
					281905
					281908
					281909
					281913
					281914
					281915
					281917
					281918
					281923
					281935
					281937
					281939
					281941
					281942
					281944
					281946
					281948
					281950
					281951
					281952
					281958
					281960
					281961
					281962
					281967
					281968
					281969
					281970
					281971
					281972
					281973
					281974
					281975
					281976
					281977
					281978
					281983
					281985
					281986
					281987
					281989
					281990
					281991
					281995
					281996
					281997
					282000
					282001
					282004
					282005
					282006
					282011
					282013
					282015
					282018
					282020
					282021
					282022
					282023
					282028
					282030
					282031
					282032
					282034
					282035
					282038
					282041
					282043
					282044
					282048
					282049
					282052
					282053
					282061
					282068
					282069
					282077
					282082
					282087
					282088
					282090
					282091
					282094
					282096
					282099
					282100
					282101
					282105
					282112
					282115
					282116
					282120
					282121
					282123
					282124
					282125
					282126
					282127
					282131
					282132
					282134
					282135
					282138
					282139
					282141
					282143
					282144
					282146
					282147
					282148
					282149
					282150
					282151
					282152
					282157
					282160
					282162
					282167
					282176
					282177
					282181
					282183
					282187
					282194
					282196
					282199
					282200
					282203
					282204
					282205
					282206
					282208
					282209
					282211
					282213
					282214
					282216
					282218
					282220
					282222
					282223
					282226
					282229
					282233
					282236
					282237
					282238
					282239
					282240
					282241
					282243
					282244
					282245
					282246
					282255
					282260
					282261
					282262
					282271
					282272
					282276
					282286
					282289
					282290
					282291
					282295
					282296
					282298
					282299
					282301
					282303
					282305
					282306
					282307
					282309
					282311
					282312
					282318
					282321
					282322
					282323
					282325
					282326
					282331
					282333
					282335
					282337
					282342
					282343
					282344
					282346
					282352
					282353
					282354
					282356
					282359
					282360
					282361
					282363
					282365
					282366
					282368
					282375
					282376
					282378
					282379
					282382
					282384
					282387
					282393
					282394
					282401
					282410
					282411
					282415
					282419
					282420
					282421
					282422
					282425
					282430
					282434
					282446
					282447
					282452
					282457
					282462
					282463
					282469
					282472
					282474
					282476
					282478
					282479
					282483
					282484
					282485
					282488
					282494
					282495
					282497
					282513
					282514
					282517
					282521
					282522
					282523
					282527
					282530
					282562
					282564
					282573
					282576
					282577
					282588
					282590
					282591
					282599
					282603
					282604
					282605
					282608
					282637
					282640
					282644
					282645
					282648
					282652
					282653
					282654
					282656
					282658
					282659
					282662
					282684
					282689
					282702
					282704
					282705
					282710
					282711
					282713
					282714
					282715
					282846
					282847
					282851
					282852
					282854
					282855
					282856
					282857
					282860
					282861
					282862
					282866
					282867
					282871
					282872
					282873
					282875
					282876
					282877
					282879
					282882
					282885
					282886
					282887
					286762
					286764
					286765
					286771
					286772
					286797
					286798
					286802
					286803
					286806
					286807
					286808
					286809
					286810
					286811
					286814
					286817
					286818
					286820
					286822
					286824
					286825
					286838
					286839
					286845
					286846
					286849
					286850
					286851
					286852
					286855
					286858
					286861
					286862
					286863
					286865
					286866
					286867
					286868
					286870
					286871
					286872
					286879
					286880
					286884
					286886
					286969
					287007
					287011
					287012
					287013
					287014
					287019
					287020
					287022
					287026
					287027
					288380
					317655
					317656
					317657
					317658
					317659
					317692
					317693
					317695
					317696
					317697
					317699
					317704
					317708
					317710
					317711
					317724
					317725
					317776
					317777
					317779
					319094
					319095
					319141
					326334
					326346
					326576
					326578
					326579
					326580
					326581
					326582
					326583
					326584
					326588
					326599
					326600
					326601
					326602
					327663
					327664
					327666
					327667
					327669
					327670
					327671
					327676
					327678
					327680
					327683
					327684
					327685
					327686
					327688
					327689
					327692
					327694
					327696
					327697
					327698
					327701
					327703
					327705
					327706
					327707
					327709
					327713
					327716
					327717
					327953
					337871
					337888
					337889
					337896
					337898
					337901
					337903
					337904
					337906
					337908
					337910
					337911
					337914
					337925
					337927
					338033
					338035
					338036
					338037
					338038
					338044
					338045
					338046
					338047
					338048
					338049
					338051
					338052
					338054
					338056
					338058
					338060
					338062
					338063
					338067
					338068
					338071
					338072
					338073
					338074
					338075
					338077
					338078
					338079
					338082
					338085
					338089
					338100
					338325
					338381
					338419
					338437
					338446
					338471
					338472
					347700
					352959
					353105
					353106
					353107
					353110
					353112
					353113
					353120
					353160
					353301
					353350
					353352
					353353
					353354
					359712
					359713
					359716
					359718
					359720
					359721
					359722
					360190
					360191
					360192
					360193
					360194
					360195
					360196
					360197
					369019
					369020
					378474
					379045
					386664
					399559
					399560
					399680
					404034
					404053
					404059
					404066
					404069
					404074
					404076
					404083
					404098
					404108
					404110
					404115
					404118
					404123
					404125
					404126
					404131
					404133
					404136
					404138
					404146
					404148
					404150
					404151
					404152
					404155
					404156
					404160
					404162
					404163
					404167
					404168
					404169
					404170
					404179
					404181
					404182
					404185
					404186
					404187
					404188
					404191
					404192
					404193
					404546
					404548
					406231
					407098
					407103
					407104
					407110
					407111
					407118
					407122
					407124
					407127
					407128
					407129
					407130
					407131
					407132
					407142
					407143
					407144
					407147
					407148
					407149
					407151
					407154
					407155
					407159
					407168
					407169
					407170
					407176
					407177
					407179
					407183
					407186
					407190
					407194
					407209
					407210
					407211
					407213
					407224
					407226
					407227
					407229
					407230
					407231
					407235
					407236
					407237
					407238
					407239
					407240
					407241
					407767
					407768
					407769
					407770
					407772
					407996
					407998
					408001
					408003
					408005
					408006
					408007
					408009
					408010
					408013
					408019
					408021
					414274
					414345
					414735
					414920
					414925
					415110
					415111
					415112
					415113
					431786
					444860
					444865
					444866
					444867
					444870
					444874
					444878
					444879
					444880
					444987
					444988
					444990
					445416
					445417
					445419
					445420
					445421
					445425
					493637
					493642
					493710
					493711
					493713
					493717
					493720
					493722
					493725
					493728
					493729
					493738
					493777
					493779
					493988
					493989
					493992
					493993
					493999
					494116
					497011
					497015
					497017
					497019
					497024
					497025
					497026
					497029
					497030
					497200
					497202
					497204
					497205
					497622
					503554
					503555
					503575
					503577
					503578
					503579
					503581
					503584
					503620
					503621
					503622
					503684
					503685
					504199
					504209
					504211
					504212
					504220
					504224
					504225
					504226
					504230
					504235
					504242
					504244
					504250
					504256
					504258
					504261
					504278
					504287
					504291
					504295
					504305
					504307
					504316
					504317
					504318
					504320
					504323
					504334
					504335
					504348
					504350
					504356
					504357
					504360
					504364
					504366
					504367
					504372
					504380
					504381
					504393
					504397
					504400
					504408
					504411
					504415
					504417
					504418
					504429
					504437
					504439
					504452
					504453
					504454
					504457
					504468
					504471
					504472
					504474
					504477
					504480
					504481
					504482
					504483
					504492
					504499
					504503
					504506
					504509
					504513
					504517
					504519
					504535
					504554
					504557
					504565
					504577
					504583
					504585
					504586
					504589
					504596
					504597
					504599
					504604
					504608
					504609
					504615
					504625
					504630
					504632
					504634
					504640
					504647
					504649
					504650
					504652
					504657
					504662
					504664
					504668
					504677
					504683
					504698
					504707
					504711
					504716
					504718
					504724
					504727
					504736
					504741
					504746
					504750
					504757
					504762
					504764
					504769
					504775
					504781
					504782
					504785
					504786
					504789
					504790
					504795
					504799
					504803
					504820
					504822
					504824
					504835
					504839
					504842
					504844
					504847
					504854
					504855
					504870
					504874
					504876
					504879
					504880
					504884
					504885
					504895
					504908
					504913
					504914
					504923
					504937
					504948
					504951
					504957
					504958
					504960
					504961
					504962
					504966
					504967
					504972
					504974
					504984
					504987
					504991
					504993
					505005
					505007
					505011
					505012
					505015
					505033
					505038
					505039
					505040
					505043
					505050
					505051
					505053
					505054
					505059
					505060
					505061
					505067
					505069
					505075
					505078
					505082
					505089
					505093
					505094
					505096
					505097
					505103
					505106
					505118
					505122
					505123
					505124
					505125
					505129
					505130
					505133
					505142
					505147
					505149
					505154
					505158
					505168
					505169
					505177
					505200
					505204
					505206
					505212
					505213
					505214
					505218
					505220
					505221
					505225
					505228
					505238
					505242
					505251
					505256
					505267
					505283
					505288
					505290
					505293
					505294
					505297
					505304
					505308
					505313
					505315
					505316
					505318
					505320
					505322
					505323
					505328
					505329
					505332
					505336
					505341
					505350
					505351
					505353
					505356
					505358
					505359
					505361
					505370
					505375
					505390
					505393
					505394
					505401
					505406
					505408
					505415
					505421
					505423
					505427
					505436
					505437
					505438
					505453
					505457
					505463
					505464
					505469
					505472
					505482
					505485
					505489
					505497
					505502
					505503
					505504
					505511
					505512
					505514
					505518
					505519
					505520
					505521
					505523
					505524
					505531
					505537
					505538
					505539
					505540
					505541
					505542
					505543
					505547
					505552
					505554
					505555
					505560
					505563
					505569
					505570
					505574
					505575
					505579
					505581
					505584
					505585
					505592
					505599
					505605
					505619
					505624
					505628
					505636
					505637
					505638
					505640
					505641
					505642
					505647
					505648
					505657
					505662
					505670
					505676
					505677
					505679
					505681
					505682
					505686
					505696
					505702
					505708
					505709
					505710
					505721
					505723
					505732
					505735
					505738
					505740
					505754
					505756
					505757
					505766
					505771
					505775
					505780
					505787
					505791
					505792
					505794
					505797
					505802
					505805
					505807
					505809
					505814
					505816
					505818
					505819
					505824
					505830
					505839
					505842
					505844
					505846
					505847
					505850
					505852
					505853
					505854
					505859
					505860
					505865
					505866
					505875
					505876
					505878
					505888
					505891
					505901
					505908
					505912
					505914
					505915
					505917
					505919
					505922
					505923
					505926
					505928
					505937
					505940
					505958
					505964
					505971
					505979
					505988
					505991
					505992
					505993
					506001
					506002
					506009
					506011
					506012
					506018
					506031
					506045
					506046
					506058
					506059
					506060
					506062
					506063
					506066
					506073
					506075
					506083
					506085
					506087
					506093
					506103
					506107
					506110
					506111
					506114
					506130
					506131
					506141
					506146
					506149
					506155
					506159
					506163
					506175
					506176
					506187
					506192
					506193
					506194
					506198
					506201
					506205
					506206
					506214
					506218
					506221
					506232
					506238
					506243
					506246
					506254
					506260
					506263
					506264
					506270
					506275
					506282
					506286
					506290
					506294
					506301
					506305
					506310
					506315
					506322
					506325
					506329
					506331
					506336
					506337
					506343
					506345
					506348
					506349
					506353
					506358
					506359
					506362
					506367
					506380
					506384
					506390
					506392
					506398
					506401
					506404
					506406
					506411
					506413
					506423
					506426
					506434
					506438
					506450
					506454
					506459
					506471
					506480
					506485
					506494
					506509
					506518
					506521
					506526
					506527
					506537
					506544
					506546
					506550
					506551
					506553
					506557
					506562
					506569
					506574
					506577
					506578
					506584
					506589
					506596
					506597
					506600
					506607
					506612
					506622
					506626
					506627
					506628
					506631
					506638
					506646
					506648
					506656
					506657
					506661
					506676
					506682
					506683
					506692
					506696
					506702
					506705
					506709
					506714
					506715
					506724
					506728
					506730
					506738
					506753
					506758
					506762
					506764
					506766
					506768
					506776
					506790
					506802
					506809
					506812
					506821
					506836
					506840
					506860
					506864
					506876
					506882
					506889
					506895
					506900
					506902
					506903
					506904
					506908
					506910
					506911
					506913
					506914
					506916
					506919
					506921
					506924
					506935
					506953
					506955
					506961
					506965
					506967
					506968
					506969
					506971
					506973
					506979
					506983
					506990
					506991
					506995
					506999
					507000
					507002
					507005
					507008
					507016
					507021
					507026
					507027
					507031
					507032
					507035
					507041
					507051
					507053
					507054
					507056
					507057
					507065
					507066
					507075
					507080
					507083
					507084
					507100
					507107
					507111
					507114
					507116
					507120
					507122
					507130
					507132
					507141
					507148
					507151
					507154
					507155
					507159
					507165
					507168
					507169
					507171
					507172
					507180
					507181
					507185
					507187
					507188
					507189
					507196
					507203
					507204
					507207
					507210
					507212
					507213
					507222
					507226
					507234
					507240
					507245
					507252
					507264
					507270
					507276
					507290
					507294
					507300
					507304
					507309
					507311
					507313
					507314
					507315
					507318
					507319
					507329
					507332
					507339
					507340
					507344
					507345
					507347
					507359
					507361
					507365
					507367
					507369
					507371
					507385
					507386
					507389
					507390
					507393
					507398
					507401
					507410
					507414
					507417
					507421
					507427
					507430
					507444
					507447
					507449
					507455
					507456
					507459
					507470
					507472
					507473
					507476
					507477
					507478
					507481
					507483
					507484
					507486
					507491
					507496
					507498
					507518
					507522
					507524
					507525
					507527
					507528
					507533
					507541
					507549
					507550
					507554
					507564
					507571
					507577
					507578
					507579
					507580
					507581
					507586
					507590
					507593
					507615
					507621
					507622
					507624
					507627
					507631
					507632
					507633
					507639
					507640
					507654
					507661
					507663
					507664
					507670
					507674
					507677
					507686
					507688
					507689
					507692
					507694
					507697
					507699
					507703
					507710
					507711
					507713
					507722
					507723
					507729
					507731
					507738
					507739
					507749
					507750
					507751
					507761
					507778
					507779
					507783
					507792
					507800
					507801
					507804
					507809
					507817
					507820
					507824
					507828
					507830
					507833
					507834
					507837
					507839
					507840
					507844
					507845
					507859
					507860
					507864
					507869
					507878
					507880
					507881
					507884
					507890
					507895
					507897
					507899
					507911
					507912
					507914
					507917
					507932
					507934
					507936
					507949
					507962
					507966
					507975
					507981
					507984
[truncated: 6,324 more rows]

## Sheet: Flux and Impact
			Min % genes in pathway (array vs. genome)	30	Flux	=	-37.5		-18.75		0		18.75		37.5			Impact		=	0		9.375		18.75		37.5		75
			n= 10 most impacted terms; n= 10% most impacted terms		Comp1
Path ID	CATEGORY	SUB-CATEGORY	PATHWAY		CS vs MF
bta00040	1. Metabolism	1.1 Carbohydrate Metabolism	Pentose and glucuronate interconversions	0
bta00053	1. Metabolism	1.1 Carbohydrate Metabolism	Ascorbate and aldarate metabolism	0
bta00061	1. Metabolism	1.3 Lipid Metabolism	Fatty acid biosynthesis	0
bta00072	1. Metabolism	1.3 Lipid Metabolism	Synthesis and degradation of ketone bodies	0
bta00130	1. Metabolism	1.8 Metabolism of Cofactors and Vitamins	Ubiquinone and other terpenoid-quinone biosynthesis	0
bta00140	1. Metabolism	1.3 Lipid Metabolism	Steroid hormone biosynthesis	0
bta00232	1. Metabolism	1.10 Biosynthesis of Other Secondary Metabolites	Caffeine metabolism	0
bta00270	1. Metabolism	1.5 Amino Acid Metabolism	Cysteine and methionine metabolism	0
bta00290	1. Metabolism	1.5 Amino Acid Metabolism	Valine, leucine and isoleucine biosynthesis	0
bta00300	1. Metabolism	1.5 Amino Acid Metabolism	Lysine biosynthesis	0
bta00360	1. Metabolism	1.5 Amino Acid Metabolism	Phenylalanine metabolism	0
bta00400	1. Metabolism	1.5 Amino Acid Metabolism	Phenylalanine, tyrosine and tryptophan biosynthesis	0
bta00430	1. Metabolism	1.6 Metabolism of Other Amino Acids	Taurine and hypotaurine metabolism	0
bta00440	1. Metabolism	1.6 Metabolism of Other Amino Acids	Phosphonate and phosphinate metabolism	0
bta00471	1. Metabolism	1.6 Metabolism of Other Amino Acids	D-Glutamine and D-glutamate metabolism	0
bta00472	1. Metabolism	1.6 Metabolism of Other Amino Acids	D-Arginine and D-ornithine metabolism	0
bta00514	1. Metabolism	1.7 Glycan Biosynthesis and Metabolism	O-Mannosyl glycan biosynthesis	0
bta00515	1. Metabolism	1.7 Glycan Biosynthesis and Metabolism	Mannose type O-glycan biosynthesis	0
bta00524	1. Metabolism	1.10 Biosynthesis of Other Secondary Metabolites	Butirosin and neomycin biosynthesis	0
bta00534	1. Metabolism	1.7 Glycan Biosynthesis and Metabolism	Glycosaminoglycan biosynthesis - heparan sulfate	0
bta00563	1. Metabolism	1.7 Glycan Biosynthesis and Metabolism	Glycosylphosphatidylinositol(GPI)-anchor biosynthesis	0
bta00630	1. Metabolism	1.1 Carbohydrate Metabolism	Glyoxylate and dicarboxylate metabolism	0
bta00650	1. Metabolism	1.1 Carbohydrate Metabolism	Butanoate metabolism	0
bta00670	1. Metabolism	1.8 Metabolism of Cofactors and Vitamins	One carbon pool by folate	0
bta00740	1. Metabolism	1.8 Metabolism of Cofactors and Vitamins	Riboflavin metabolism	0
bta00780	1. Metabolism	1.8 Metabolism of Cofactors and Vitamins	Biotin metabolism	0
bta00785	1. Metabolism	1.8 Metabolism of Cofactors and Vitamins	Lipoic acid metabolism	0
bta00860	1. Metabolism	1.8 Metabolism of Cofactors and Vitamins	Porphyrin and chlorophyll metabolism	0
bta00920	1. Metabolism	1.2 Energy Metabolism	Sulfur metabolism	0
bta01040	1. Metabolism	1.3 Lipid Metabolism	Biosynthesis of unsaturated fatty acids	0
bta03020	2. Genetic Information Processing	2.1 Transcription	RNA polymerase	0
bta03060	2. Genetic Information Processing	2.3 Folding, Sorting and Degradation	Protein export	0
bta03430	2. Genetic Information Processing	2.4 Replication and Repair	Mismatch repair	0
bta04115	4. Cellular Processes	4.2 Cell growth and death	p53 signaling pathway	0
bta04320	5. Organismal Systems	5.8 Development	Dorso-ventral axis formation	0
bta04340	3. Environmental Information Processing	3.2 Signal Transduction	Hedgehog signaling pathway	0
bta04710	5. Organismal Systems	5.10 Environmental Adaptation	Circadian rhythm - mammal	0
bta04740	5. Organismal Systems	5.7 Sensory System	Olfactory transduction	0
bta04744	5. Organismal Systems	5.7 Sensory System	Phototransduction	0
bta04940	6. Human Diseases	6.7 Endocrine and metabolic diseases	Type I diabetes mellitus	0
bta04950	6. Human Diseases	6.7 Endocrine and metabolic diseases	Maturity onset diabetes of the young	0
bta04960	5. Organismal Systems	5.5 Excretory System	Aldosterone-regulated sodium reabsorption	0
bta04964	5. Organismal Systems	5.5 Excretory System	Proximal tubule bicarbonate reclamation	0
bta04966	5. Organismal Systems	5.5 Excretory System	Collecting duct acid secretion	0
bta04973	5. Organismal Systems	5.4 Digestive System	Carbohydrate digestion and absorption	0
bta05034	6. Human Diseases	6.5 Substance dependence	Alcoholism	0
bta05144	6. Human Diseases	6.10 Infectious diseases: Parasitic	Malaria	0
bta05210	6. Human Diseases	6.2 Cancers: Specific types	Colorectal cancer	0
bta05213	6. Human Diseases	6.2 Cancers: Specific types	Endometrial cancer	0
bta05214	6. Human Diseases	6.2 Cancers: Specific types	Glioma	0
bta05218	6. Human Diseases	6.2 Cancers: Specific types	Melanoma	0
bta05219	6. Human Diseases	6.2 Cancers: Specific types	Bladder cancer	0
bta05223	6. Human Diseases	6.2 Cancers: Specific types	Non-small cell lung cancer	0
bta05310	6. Human Diseases	6.3 Immune diseases	Asthma	0
bta05320	6. Human Diseases	6.3 Immune diseases	Autoimmune thyroid disease	0
bta05322	6. Human Diseases	6.3 Immune diseases	Systemic lupus erythematosus	0
bta05323	6. Human Diseases	6.3 Immune diseases	Rheumatoid arthritis	0
bta05330	6. Human Diseases	6.3 Immune diseases	Allograft rejection	0
bta05332	6. Human Diseases	6.3 Immune diseases	Graft-versus-host disease	0
bta00603	1. Metabolism	1.7 Glycan Biosynthesis and Metabolism	Glycosphingolipid biosynthesis - globo series	101.595	101.595	-29.5493																																							-29.5493	1
bta04122	2. Genetic Information Processing	2.3 Folding, Sorting and Degradation	Sulfur relay system	90.7963	90.7963	32.4572																																							32.4572	1
bta04614	5. Organismal Systems	5.2 Endocrine System	Renin-angiotensin system	85.8955	85.8955	-85.8955																																							-85.8955	1
bta04977	5. Organismal Systems	5.4 Digestive System	Vitamin digestion and absorption	79.0972	79.0972	-79.0972																																							-79.0972	1
bta04392	3. Environmental Information Processing	3.2 Signal Transduction	Hippo signaling pathway - multiple species	77.7525	77.7525	-77.7525																																							-77.7525	1
bta00601	1. Metabolism	1.7 Glycan Biosynthesis and Metabolism	Glycosphingolipid biosynthesis - lacto and neolacto series	75.6028	75.6028	-75.6028																																							-75.6028	1
bta00604	1. Metabolism	1.7 Glycan Biosynthesis and Metabolism	Glycosphingolipid biosynthesis - ganglio series	56.1076	56.1076	15.9378																																							15.9378	1
bta00970	2. Genetic Information Processing	2.2 Translation	Aminoacyl-tRNA biosynthesis	55.4287	55.4287	-55.4287																																							-55.4287	1
bta00220	1. Metabolism	1.5 Amino Acid Metabolism	Arginine biosynthesis	54.9896	54.9896	-54.9896																																							-54.9896	1
bta00790	1. Metabolism	1.8 Metabolism of Cofactors and Vitamins	Folate biosynthesis	49.64	49.64	-49.64																																							-49.64	1
bta00592	1. Metabolism	1.3 Lipid Metabolism	alpha-Linolenic acid metabolism	49.0795	49.0795	9.72019																																							9.72019	1
bta00511	1. Metabolism	1.7 Glycan Biosynthesis and Metabolism	Other glycan degradation	47.1986	47.1986	-47.1986																																							-47.1986	1
bta03320	5. Organismal Systems	5.2 Endocrine System	PPAR signaling pathway	45.921	45.921	-35.5791																																							-35.5791	1
bta00983	1. Metabolism	1.11 Xenobiotics Biodegradation and Metabolism	Drug metabolism - other enzymes	45.5861	45.5861	-45.5861																																							-45.5861	1
bta00450	1. Metabolism	1.6 Metabolism of Other Amino Acids	Selenoamino acid metabolism	44.7377	44.7377	-44.7377																																							-44.7377	1
bta00750	1. Metabolism	1.8 Metabolism of Cofactors and Vitamins	Vitamin B6 metabolism	43.8086	43.8086	43.8086																																							43.8086	1
bta00770	1. Metabolism	1.8 Metabolism of Cofactors and Vitamins	Pantothenate and CoA biosynthesis	43.6238	43.6238	-43.6238																																							-43.6238	1
bta00410	1. Metabolism	1.6 Metabolism of Other Amino Acids	beta-Alanine metabolism	43.5022	43.5022	-43.5022																																							-43.5022	1
bta00533	1. Metabolism	1.7 Glycan Biosynthesis and Metabolism	Glycosaminoglycan biosynthesis - keratan sulfate	43.2272	43.2272	43.2272																																							43.2272	1
bta00380	1. Metabolism	1.5 Amino Acid Metabolism	Tryptophan metabolism	41.9177	41.9177	-14.2491																																							-14.2491	1
bta01210	1. Metabolism	1.0 Global and overview maps	2-Oxocarboxylic acid metabolism	41.198	41.198	-41.198																																							-41.198	1
bta00561	1. Metabolism	1.3 Lipid Metabolism	Glycerolipid metabolism	41.138	41.138	-41.138																																							-41.138	1
bta00565	1. Metabolism	1.3 Lipid Metabolism	Ether lipid metabolism	39.3457	39.3457	-8.54585																																							-8.54585	1
bta00600	1. Metabolism	1.3 Lipid Metabolism	Sphingolipid metabolism	38.8578	38.8578	-38.8578																																							-38.8578	1
bta05221	6. Human Diseases	6.2 Cancers: Specific types	Acute myeloid leukemia	36.6373	36.6373	-21.4103																																							-21.4103	1
bta00531	1. Metabolism	1.7 Glycan Biosynthesis and Metabolism	Glycosaminoglycan degradation	36.5554	36.5554	-36.5554																																							-36.5554	1
bta00120	1. Metabolism	1.3 Lipid Metabolism	Primary bile acid biosynthesis	35.2322	35.2322	-35.2322																																							-35.2322	1
bta03420	2. Genetic Information Processing	2.4 Replication and Repair	Nucleotide excision repair	34.9886	34.9886	-15.2986																																							-15.2986	1
bta00051	1. Metabolism	1.1 Carbohydrate Metabolism	Fructose and mannose metabolism	34.9369	34.9369	18.1328																																							18.1328	1
bta04925	5. Organismal Systems	5.2 Endocrine System	Aldosterone synthesis and secretion	34.2763	34.2763	-34.2763																																							-34.2763	1
bta04120	2. Genetic Information Processing	2.3 Folding, Sorting and Degradation	Ubiquitin mediated proteolysis	33.8932	33.8932	-30.0904																																							-30.0904	1
bta04066	3. Environmental Information Processing	3.2 Signal Transduction	HIF-1 signaling pathway	33.827	33.827	-2.93709																																							-2.93709	1
bta04922	5. Organismal Systems	5.2 Endocrine System	Glucagon signaling pathway	33.6701	33.6701	-7.76448																																							-7.76448	1
bta04978	5. Organismal Systems	5.4 Digestive System	Mineral absorption	33.3042	33.3042	-33.3042																																							-33.3042	1
bta04520	4. Cellular Processes	4.3 Cell growth and death	Adherens junction	32.229	32.229	-32.229																																							-32.229	1
bta04924	5. Organismal Systems	5.2 Endocrine System	Renin secretion	32.1673	32.1673	-15.3931																																							-15.3931	1
bta05216	6. Human Diseases	6.2 Cancers: Specific types	Thyroid cancer	31.8019	31.8019	-31.8019																																							-31.8019	1
bta00591	1. Metabolism	1.3 Lipid Metabolism	Linoleic acid metabolism	31.7574	31.7574	6.28953																																							6.28953	1
bta00480	1. Metabolism	1.6 Metabolism of Other Amino Acids	Glutathione metabolism	31.2566	31.2566	-31.2566																																							-31.2566	1
bta04730	5. Organismal Systems	5.6 Nervous System	Long-term depression	31.0444	31.0444	-12.5644																																							-12.5644	1
bta04512	3. Environmental Information Processing	3.3 Signaling Molecules and Interaction	ECM-receptor interaction	31.0282	31.0282	3.06581																																							3.06581	1
bta03010	2. Genetic Information Processing	2.2 Translation	Ribosome	30.7522	30.7522	-30.7522																																							-30.7522	1
bta04933	6. Human Diseases	6.7 Endocrine and metabolic diseases	AGE-RAGE signaling pathway in diabetic complications	30.0562	30.0562	-30.0562																																							-30.0562	1
bta03410	2. Genetic Information Processing	2.4 Replication and Repair	Base excision repair	29.3816	29.3816	-0.42577																																							-0.42577	1
bta04610	5. Organismal Systems	5.1 Immune System	Complement and coagulation cascades	29.0001	29.0001	-5.78901																																							-5.78901	1
bta05150	6. Human Diseases	6.8 Infectious diseases: Bacterial	Staphylococcus aureus infection	28.7641	28.7641	-15.9354																																							-15.9354	1
bta00982	1. Metabolism	1.11 Xenobiotics Biodegradation and Metabolism	Drug metabolism - cytochrome P450	28.4759	28.4759	-3.44238																																							-3.44238	1
bta00564	1. Metabolism	1.3 Lipid Metabolism	Glycerophospholipid metabolism	28.3712	28.3712	-4.90965																																							-4.90965	1
bta00030	1. Metabolism	1.1 Carbohydrate Metabolism	Pentose phosphate pathway	28.291	28.291	-28.291																																							-28.291	1
bta00010	1. Metabolism	1.1 Carbohydrate Metabolism	Glycolysis / Gluconeogenesis	28.2794	28.2794	-28.2794																																							-28.2794	1
bta04141	2. Genetic Information Processing	2.3 Folding, Sorting and Degradation	Protein processing in endoplasmic reticulum	27.5422	27.5422	-27.5422																																							-27.5422	1
bta04910	5. Organismal Systems	5.2 Endocrine System	Insulin signaling pathway	27.5253	27.5253	-20.6039																																							-20.6039	1
bta05231	6. Human Diseases	6.1 Cancers: Overview	Choline metabolism in cancer	27.5082	27.5082	11.4214																																							11.4214	1
bta04270	5. Organismal Systems	5.3 Circulatory System	Vascular smooth muscle contraction	27.4662	27.4662	-2.34868																																							-2.34868	1
bta05220	6. Human Diseases	6.2 Cancers: Specific types	Chronic myeloid leukemia	27.4366	27.4366	-27.4366																																							-27.4366	1
bta04975	5. Organismal Systems	5.4 Digestive System	Fat digestion and absorption	27.3403	27.3403	-27.3403																																							-27.3403	1
bta00062	1. Metabolism	1.3 Lipid Metabolism	Fatty acid elongation in mitochondria	27.0058	27.0058	-27.0058																																							-27.0058	1
bta03040	2. Genetic Information Processing	2.1 Transcription	Spliceosome	26.9327	26.9327	-26.9327																																							-26.9327	1
bta04150	3. Environmental Information Processing	3.2 Signal Transduction	mTOR signaling pathway	26.5828	26.5828	2.16719																																							2.16719	1
bta00910	1. Metabolism	1.2 Energy Metabolism	Nitrogen metabolism	26.5318	26.5318	-26.5318																																							-26.5318	1
bta01200	1. Metabolism	1.0 Global and overview maps	Carbon metabolism	26.5158	26.5158	-26.5158																																							-26.5158	1
bta00620	1. Metabolism	1.1 Carbohydrate Metabolism	Pyruvate metabolism	26.4828	26.4828	-26.4828																																							-26.4828	1
bta01212	1. Metabolism	1.0 Global and overview maps	Fatty acid metabolism	26.3806	26.3806	-8.84436																																							-8.84436	1
bta04911	5. Organismal Systems	5.2 Endocrine System	Insulin secretion	26.0172	26.0172	-13.1991																																							-13.1991	1
bta04972	5. Organismal Systems	5.4 Digestive System	Pancreatic secretion	25.802	25.802	-25.802																																							-25.802	1
bta04919	5. Organismal Systems	5.2 Endocrine System	Thyroid hormone signaling pathway	25.7745	25.7745	-9.06738																																							-9.06738	1
bta04350	3. Environmental Information Processing	3.2 Signal Transduction	TGF-beta signaling pathway	25.5259	25.5259	-13.8128																																							-13.8128	1
bta05100	6. Human Diseases	6.8 Infectious diseases: Bacterial	Bacterial invasion of epithelial cells	25.1614	25.1614	-14.3267																																							-14.3267	1
bta00730	1. Metabolism	1.8 Metabolism of Cofactors and Vitamins	Thiamine metabolism	24.8789	24.8789	24.8789																																							24.8789	1
bta05211	6. Human Diseases	6.2 Cancers: Specific types	Renal cell carcinoma	24.7363	24.7363	-24.7363																																							-24.7363	1
bta04720	5. Organismal Systems	5.6 Nervous System	Long-term potentiation	24.2795	24.2795	-9.97044																																							-9.97044	1
bta04918	5. Organismal Systems	5.2 Endocrine System	Thyroid hormone synthesis	24.0928	24.0928	-24.0928																																							-24.0928	1
bta04923	5. Organismal Systems	5.2 Endocrine System	Regulation of lipolysis in adipocytes	24.0777	24.0777	-24.0777																																							-24.0777	1
bta04142	4. Cellular Processes	4.1 Transport and Catabolism	Lysosome	23.9144	23.9144	-23.9144																																							-23.9144	1
bta05030	6. Human Diseases	6.5 Substance dependence	Cocaine addiction	23.3621	23.3621	8.67972																																							8.67972	1
bta04724	5. Organismal Systems	5.6 Nervous System	Glutamatergic synapse	23.3205	23.3205	-6.15264																																							-6.15264	1
bta04012	3. Environmental Information Processing	3.2 Signal Transduction	ErbB signaling pathway	23.2263	23.2263	-13.507																																							-13.507	1
bta00512	1. Metabolism	1.7 Glycan Biosynthesis and Metabolism	O-Glycan biosynthesis	23.0861	23.0861	3.93094																																							3.93094	1
bta00280	1. Metabolism	1.5 Amino Acid Metabolism	Valine, leucine and isoleucine degradation	22.9069	22.9069	-1.87874																																							-1.87874	1
bta00900	1. Metabolism	1.9 Metabolism of Terpenoids and Polyketides	Terpenoid backbone biosynthesis	22.7034	22.7034	-22.7034																																							-22.7034	1
bta05204	6. Human Diseases	6.1 Cancers: Overview	Chemical carcinogenesis	22.3522	22.3522	-22.3522																																							-22.3522	1
bta01524	6. Human Diseases	6.12 Drug resistance: Antineoplastic	Platinum drug resistance	21.9391	21.9391	14.1944																																							14.1944	1
bta04970	5. Organismal Systems	5.4 Digestive System	Salivary secretion	21.8202	21.8202	-21.8202																																							-21.8202	1
bta04917	5. Organismal Systems	5.2 Endocrine System	Prolactin signaling pathway	21.7678	21.7678	-21.7678																																							-21.7678	1
bta05206	6. Human Diseases	6.1 Cancers: Overview	MicroRNAs in cancer	21.4057	21.4057	-4.34459																																							-4.34459	1
bta04728	5. Organismal Systems	5.6 Nervous System	Dopaminergic synapse	21.3653	21.3653	-9.55073																																							-9.55073	1
bta04931	6. Human Diseases	6.7 Endocrine and metabolic diseases	Insulin resistance	21.3385	21.3385	1.84121																																							1.84121	1
bta04152	3. Environmental Information Processing	3.2 Signal Transduction	AMPK signaling pathway	21.2859	21.2859	5.76559																																							5.76559	1
bta05200	6. Human Diseases	6.1 Cancers: Overview	Pathways in cancer	21.1844	21.1844	-12.9139																																							-12.9139	1
bta03440	2. Genetic Information Processing	2.4 Replication and Repair	Homologous recombination	20.9312	20.9312	-20.9312																																							-20.9312	1
bta04070	3. Environmental Information Processing	3.2 Signal Transduction	Phosphatidylinositol signaling system	20.8732	20.8732	-14.1073																																							-14.1073	1
bta05161	6. Human Diseases	6.9 Infectious diseases: Viral	Hepatitis B	20.7	20.7	-15.8729																																							-15.8729	1
bta01230	1. Metabolism	1.0 Global and overview maps	Biosynthesis of amino acids	20.6267	20.6267	-20.6267																																							-20.6267	1
bta04130	2. Genetic Information Processing	2.3 Folding, Sorting and Degradation	SNARE interactions in vesicular transport	20.591	20.591	-20.591																																							-20.591	1
bta04630	3. Environmental Information Processing	3.2 Signal Transduction	Jak-STAT signaling pathway	20.578	20.578	-12.2335																																							-12.2335	1
bta04726	5. Organismal Systems	5.6 Nervous System	Serotonergic synapse	20.342	20.342	-0.926207																																							-0.926207	1
bta04921	5. Organismal Systems	5.2 Endocrine System	Oxytocin signaling pathway	20.306	20.306	-5.06959																																							-5.06959	1
bta05010	6. Human Diseases	6.4 Neurodegenerative Diseases	Alzheimer's disease	20.2207	20.2207	-9.12774																																							-9.12774	1
bta04330	3. Environmental Information Processing	3.2 Signal Transduction	Notch signaling pathway	20.0506	20.0506	1.35481																																							1.35481	1
bta04022	3. Environmental Information Processing	3.2 Signal Transduction	cGMP-PKG signaling pathway	19.9728	19.9728	-3.17568																																							-3.17568	1
bta04211	5. Organismal Systems	5.9 Aging	Longevity regulating pathway	19.9207	19.9207	4.22673																																							4.22673	1
bta05012	6. Human Diseases	6.4 Neurodegenerative Diseases	Parkinson's disease	19.7776	19.7776	-8.13368																																							-8.13368	1
bta05133	6. Human Diseases	6.8 Infectious diseases: Bacterial	Pertussis	19.7502	19.7502	-19.7502																																							-19.7502	1
bta04071	3. Environmental Information Processing	3.2 Signal Transduction	Sphingolipid signaling pathway	19.5941	19.5941	-19.5941																																							-19.5941	1
bta00532	1. Metabolism	1.7 Glycan Biosynthesis and Metabolism	Glycosaminoglycan biosynthesis - chondroitin sulfate	19.5668	19.5668	-19.5668																																							-19.5668	1
bta05162	6. Human Diseases	6.9 Infectious diseases: Viral	Measles	19.4473	19.4473	-19.4473																																							-19.4473	1
bta04723	5. Organismal Systems	5.6 Nervous System	Retrograde endocannabinoid signaling	19.4336	19.4336	-19.4336																																							-19.4336	1
bta03450	2. Genetic Information Processing	2.4 Replication and Repair	Non-homologous end-joining	19.2784	19.2784	-19.2784																																							-19.2784	1
bta04072	3. Environmental Information Processing	3.2 Signal Transduction	Phospholipase D signaling pathway	19.2336	19.2336	1.93504																																							1.93504	1
bta04912	5. Organismal Systems	5.2 Endocrine System	GnRH signaling pathway	18.9367	18.9367	-6.73296																																							-6.73296	1
bta04060	3. Environmental Information Processing	3.3 Signaling Molecules and Interaction	Cytokine-cytokine receptor interaction	18.7894	18.7894	-18.7894																																							-18.7894	1
bta04742	5. Organismal Systems	5.7 Sensory System	Taste transduction	18.5855	18.5855	-18.5855																																							-18.5855	1
bta04920	5. Organismal Systems	5.2 Endocrine System	Adipocytokine signaling pathway	18.5186	18.5186	-7.90457																																							-7.90457	1
bta04660	5. Organismal Systems	5.1 Immune System	T cell receptor signaling pathway	18.5125	18.5125	7.19679																																							7.19679	1
bta01521	6. Human Diseases	6.12 Drug resistance: Antineoplastic	EGFR tyrosine kinase inhibitor resistance	18.4867	18.4867	-8.10464																																							-8.10464	1
bta04370	3. Environmental Information Processing	3.2 Signal Transduction	VEGF signaling pathway	18.4684	18.4684	18.4684																																							18.4684	1
bta00240	1. Metabolism	1.4 Nucleotide Metabolism	Pyrimidine metabolism	18.3531	18.3531	-9.23741																																							-9.23741	1
bta05134	6. Human Diseases	6.8 Infectious diseases: Bacterial	Legionellosis	18.2035	18.2035	-18.2035																																							-18.2035	1
bta05014	6. Human Diseases	6.4 Neurodegenerative Diseases	Amyotrophic lateral sclerosis (ALS)	18.1009	18.1009	2.34066																																							2.34066	1
bta04659	5. Organismal Systems	5.1 Immune System	Th17 cell differentiation	17.9571	17.9571	2.01928																																							2.01928	1
bta04612	5. Organismal Systems	5.1 Immune System	Antigen processing and presentation	17.9484	17.9484	-17.9484																																							-17.9484	1
bta05031	6. Human Diseases	6.5 Substance dependence	Amphetamine addiction	17.9374	17.9374	-17.9374																																							-17.9374	1
bta05166	6. Human Diseases	6.9 Infectious diseases: Viral	HTLV-I infection	17.7509	17.7509	-7.26163																																							-7.26163	1
bta04974	5. Organismal Systems	5.4 Digestive System	Protein digestion and absorption	17.5271	17.5271	-17.5271																																							-17.5271	1
bta03050	2. Genetic Information Processing	2.3 Folding, Sorting and Degradation	Proteasome	17.498	17.498	3.51877																																							3.51877	1
bta03013	2. Genetic Information Processing	2.2 Translation	RNA transport	17.4532	17.4532	-9.49243																																							-9.49243	1
bta00100	1. Metabolism	1.3 Lipid Metabolism	Steroid biosynthesis	17.4475	17.4475	-17.4475																																							-17.4475	1
bta05146	6. Human Diseases	6.10 Infectious diseases: Parasitic	Amoebiasis	17.4444	17.4444	-10.9191																																							-10.9191	1
bta00590	1. Metabolism	1.3 Lipid Metabolism	Arachidonic acid metabolism	17.4054	17.4054	-2.36358																																							-2.36358	1
bta04390	3. Environmental Information Processing	3.2 Signal Transduction	Hippo signaling pathway	17.3964	17.3964	-3.03009																																							-3.03009	1
bta04024	3. Environmental Information Processing	3.2 Signal Transduction	cAMP signaling pathway	17.3886	17.3886	-10.4455																																							-10.4455	1
bta00520	1. Metabolism	1.1 Carbohydrate Metabolism	Amino sugar and nucleotide sugar metabolism	17.3273	17.3273	-17.3273																																							-17.3273	1
bta04550	4. Cellular Processes	4.3 Cellular community - eukaryotes	Signaling pathways regulating pluripotency of stem cells	17.143	17.143	-17.143																																							-17.143	1
bta04210	4. Cellular Processes	4.2 Cell growth and death	Apoptosis	17.0324	17.0324	-12.8596																																							-12.8596	1
bta03018	2. Genetic Information Processing	2.3 Folding, Sorting and Degradation	RNA degradation	17.0074	17.0074	-17.0074																																							-17.0074	1
bta00071	1. Metabolism	1.3 Lipid Metabolism	Fatty acid degradation	16.9658	16.9658	0.570437																																							0.570437	1
bta04611	5. Organismal Systems	5.1 Immune System	Platelet activation	16.8319	16.8319	-4.65673																																							-4.65673	1
bta01100	1. Metabolism	1.0 Global and overview maps	Metabolic pathways	16.8016	16.8016	-11.698																																							-11.698	1
bta04310	3. Environmental Information Processing	3.2 Signal Transduction	Wnt signaling pathway	16.7321	16.7321	-8.67061																																							-8.67061	1
bta04640	5. Organismal Systems	5.1 Immune System	Hematopoietic cell lineage	16.7318	16.7318	-9.03834																																							-9.03834	1
bta05203	6. Human Diseases	6.1 Cancers: Overview	Viral carcinogenesis	16.6274	16.6274	-9.32116																																							-9.32116	1
bta05412	6. Human Diseases	6.6 Cardiovascular Diseases	Arrhythmogenic right ventricular cardiomyopathy (ARVC)	16.5395	16.5395	-5.32897																																							-5.32897	1
bta00562	1. Metabolism	1.1 Carbohydrate Metabolism	Inositol phosphate metabolism	16.513	16.513	-7.73173																																							-7.73173	1
bta04672	5. Organismal Systems	5.1 Immune System	Intestinal immune network for IgA production	16.1201	16.1201	0.939315																																							0.939315	1
bta04371	3. Environmental Information Processing	3.2 Signal Transduction	Apelin signaling pathway	15.7487	15.7487	-4.23747																																							-4.23747	1
bta00340	1. Metabolism	1.5 Amino Acid Metabolism	Histidine metabolism	15.7122	15.7122	-15.7122																																							-15.7122	1
bta05321	6. Human Diseases	6.3 Immune diseases	Inflammatory bowel disease (IBD)	15.6888	15.6888	-15.6888																																							-15.6888	1
bta03008	2. Genetic Information Processing	2.2 Translation	Ribosome biogenesis in eukaryotes	15.6199	15.6199	-15.6199																																							-15.6199	1
bta05414	6. Human Diseases	6.6 Cardiovascular Diseases	Dilated cardiomyopathy (DCM)	15.5435	15.5435	-6.82424																																							-6.82424	1
bta04750	5. Organismal Systems	5.7 Sensory System	Inflammatory mediator regulation of TRP channels	15.4514	15.4514	-15.4514																																							-15.4514	1
bta04913	5. Organismal Systems	5.2 Endocrine System	Ovarian steroidogenesis	15.4115	15.4115	4.18844																																							4.18844	1
bta04915	5. Organismal Systems	5.2 Endocrine System	Estrogen signaling pathway	15.3834	15.3834	-15.3834																																							-15.3834	1
bta04916	5. Organismal Systems	5.2 Endocrine System	Melanogenesis	15.3476	15.3476	-15.3476																																							-15.3476	1
bta04658	5. Organismal Systems	5.1 Immune System	Th1 and Th2 cell differentiation	15.2541	15.2541	-4.45476																																							-4.45476	1
bta04151	3. Environmental Information Processing	3.2 Signal Transduction	PI3K-Akt signaling pathway	15.2295	15.2295	0.165208																																							0.165208	1
bta04961	5. Organismal Systems	5.5 Excretory System	Endocrine and other factor-regulated calcium reabsorption	15.2247	15.2247	-1.7634																																							-1.7634	1
bta04110	4. Cellular Processes	4.2 Cell growth and death	Cell cycle	14.923	14.923	-1.01389																																							-1.01389	1
bta04722	5. Organismal Systems	5.6 Nervous System	Neurotrophin signaling pathway	14.81	14.81	9.03332																																							9.03332	1
bta04140	4. Cellular Processes	4.1 Transport and Catabolism	Regulation of autophagy	14.7683	14.7683	-14.7683																																							-14.7683	1
bta05212	6. Human Diseases	6.2 Cancers: Specific types	Pancreatic cancer	14.7659	14.7659	-14.7659																																							-14.7659	1
bta00760	1. Metabolism	1.8 Metabolism of Cofactors and Vitamins	Nicotinate and nicotinamide metabolism	14.6029	14.6029	14.6029																																							14.6029	1
bta04725	5. Organismal Systems	5.6 Nervous System	Cholinergic synapse	14.5821	14.5821	-14.5821																																							-14.5821	1
bta00980	1. Metabolism	1.11 Xenobiotics Biodegradation and Metabolism	Metabolism of xenobiotics by cytochrome P450	14.5714	14.5714	-14.5714																																							-14.5714	1
bta05140	6. Human Diseases	6.10 Infectious diseases: Parasitic	Leishmaniasis	14.4157	14.4157	-4.35498																																							-4.35498	1
bta04068	3. Environmental Information Processing	3.2 Signal Transduction	FoxO signaling pathway	14.3508	14.3508	-9.35831																																							-9.35831	1
bta05143	6. Human Diseases	6.10 Infectious diseases: Parasitic	African trypanosomiasis	14.0152	14.0152	-14.0152																																							-14.0152	1
bta04014	3. Environmental Information Processing	3.2 Signal Transduction	Ras signaling pathway	14.0151	14.0151	-8.66969																																							-8.66969	1
bta04668	5. Organismal Systems	5.1 Immune System	TNF signaling pathway	13.9623	13.9623	-13.9623																																							-13.9623	1
bta04540	4. Cellular Processes	4.3 Cell growth and death	Gap junction	13.8826	13.8826	13.8826																																							13.8826	1
bta04971	5. Organismal Systems	5.4 Digestive System	Gastric acid secretion	13.8826	13.8826	-13.8826																																							-13.8826	1
bta05142	6. Human Diseases	6.10 Infectious diseases: Parasitic	Chagas disease	13.7975	13.7975	-7.98677																																							-7.98677	1
bta04213	5. Organismal Systems	5.9 Aging	Longevity regulating pathway - multiple species	13.7862	13.7862	-1.44084																																							-1.44084	1
bta04621	5. Organismal Systems	5.1 Immune System	NOD-like receptor signaling pathway	13.7407	13.7407	-7.38711																																							-7.38711	1
bta02010	3. Environmental Information Processing	3.1 Membrane Transport	ABC transporters	13.6682	13.6682	-13.6682																																							-13.6682	1
bta05205	6. Human Diseases	6.1 Cancers: Overview	Proteoglycans in cancer	13.601	13.601	-9.52237																																							-9.52237	1
bta04721	5. Organismal Systems	5.6 Nervous System	Synaptic vesicle cycle	13.4641	13.4641	-1.12449																																							-1.12449	1
bta04662	5. Organismal Systems	5.1 Immune System	B cell receptor signaling pathway	13.2106	13.2106	3.14266																																							3.14266	1
bta05033	6. Human Diseases	6.5 Substance dependence	Nicotine addiction	13.1297	13.1297	-13.1297																																							-13.1297	1
bta05410	6. Human Diseases	6.6 Cardiovascular Diseases	Hypertrophic cardiomyopathy (HCM)	13.1062	13.1062	-3.04553																																							-3.04553	1
bta04144	4. Cellular Processes	4.1 Transport and Catabolism	Endocytosis	13.092	13.092	-10.0284																																							-10.0284	1
bta04215	4. Cellular Processes	4.2 Cell growth and death	Apoptosis - multiple species	13.0609	13.0609	-13.0609																																							-13.0609	1
bta05168	6. Human Diseases	6.9 Infectious diseases: Viral	Herpes simplex infection	13.0154	13.0154	-13.0154																																							-13.0154	1
bta00640	1. Metabolism	1.1 Carbohydrate Metabolism	Propanoate metabolism	12.7282	12.7282	-12.7282																																							-12.7282	1
bta04261	5. Organismal Systems	5.3 Circulatory System	Adrenergic signaling in cardiomyocytes	12.7277	12.7277	-4.18233																																							-4.18233	1
bta04510	4. Cellular Processes	4.3 Cell growth and death	Focal adhesion	12.5927	12.5927	1.16999																																							1.16999	1
bta05152	6. Human Diseases	6.8 Infectious diseases: Bacterial	Tuberculosis	12.5303	12.5303	-6.02614																																							-6.02614	1
bta04713	5. Organismal Systems	5.10 Environmental adaptation	Circadian entrainment	12.3681	12.3681	-12.3681																																							-12.3681	1
bta04062	5. Organismal Systems	5.1 Immune System	Chemokine signaling pathway	12.0537	12.0537	-12.0537																																							-12.0537	1
bta00350	1. Metabolism	1.5 Amino Acid Metabolism	Tyrosine metabolism	11.9478	11.9478	11.9478																																							11.9478	1
bta05016	6. Human Diseases	6.4 Neurodegenerative Diseases	Huntington's disease	11.9254	11.9254	-4.03053																																							-4.03053	1
bta04380	5. Organismal Systems	5.8 Development	Osteoclast differentiation	11.8882	11.8882	-2.34881																																							-2.34881	1
bta05145	6. Human Diseases	6.10 Infectious diseases: Parasitic	Toxoplasmosis	11.6612	11.6612	-5.35707																																							-5.35707	1
bta04622	5. Organismal Systems	5.1 Immune System	RIG-I-like receptor signaling pathway	11.6106	11.6106	-11.6106																																							-11.6106	1
bta05230	6. Human Diseases	6.1 Cancers: Overview	Central carbon metabolism in cancer	11.5806	11.5806	1.58997																																							1.58997	1
bta04020	3. Environmental Information Processing	3.2 Signal Transduction	Calcium signaling pathway	11.3261	11.3261	-5.60246																																							-5.60246	1
bta04666	5. Organismal Systems	5.1 Immune System	Fc gamma R-mediated phagocytosis	11.2151	11.2151	-1.49572																																							-1.49572	1
bta03030	2. Genetic Information Processing	2.4 Replication and Repair	DNA replication	11.1875	11.1875	11.1875																																							11.1875	1
bta04064	3. Environmental Information Processing	3.2 Signal Transduction	NF-kappa B signaling pathway	11.039	11.039	-11.039																																							-11.039	1
bta04015	3. Environmental Information Processing	3.2 Signal Transduction	Rap1 signaling pathway	11.0161	11.0161	-5.22016																																							-5.22016	1
bta00500	1. Metabolism	1.1 Carbohydrate Metabolism	Starch and sucrose metabolism	10.9975	10.9975	-10.9975																																							-10.9975	1
bta00830	1. Metabolism	1.8 Metabolism of Cofactors and Vitamins	Retinol metabolism	10.9522	10.9522	10.9522																																							10.9522	1
bta04930	6. Human Diseases	6.7 Endocrine and metabolic diseases	Type II diabetes mellitus	10.9414	10.9414	-10.9414																																							-10.9414	1
bta04727	5. Organismal Systems	5.6 Nervous System	GABAergic synapse	10.8399	10.8399	-10.8399																																							-10.8399	1
bta04114	4. Cellular Processes	4.2 Cell growth and death	Oocyte meiosis	10.7709	10.7709	-1.82771																																							-1.82771	1
bta04530	4. Cellular Processes	4.3 Cell growth and death	Tight junction	10.6097	10.6097	-2.02125																																							-2.02125	1
bta00250	1. Metabolism	1.5 Amino Acid Metabolism	Alanine, aspartate and glutamate metabolism	10.5749	10.5749	-10.5749																																							-10.5749	1
bta05224	6. Human Diseases	6.2 Cancers: Specific types	Breast cancer	10.2038	10.2038	-2.95287																																							-2.95287	1
bta04145	4. Cellular Processes	4.1 Transport and Catabolism	Phagosome	10.0495	10.0495	-10.0495																																							-10.0495	1
bta05020	6. Human Diseases	6.4 Neurodegenerative Diseases	Prion diseases	9.7741	9.7741	9.7741																																							9.7741	1
bta04514	3. Environmental Information Processing	3.3 Signaling Molecules and Interaction	Cell adhesion molecules (CAMs)	9.72281	9.72281	1.075																																							1.075	1
bta04080	3. Environmental Information Processing	3.3 Signaling Molecules and Interaction	Neuroactive ligand-receptor interaction	9.67599	9.67599	-9.67599																																							-9.67599	1
bta05032	6. Human Diseases	6.5 Substance dependence	Morphine addiction	9.66161	9.66161	-9.66161																																							-9.66161	1
bta05169	6. Human Diseases	6.9 Infectious diseases: Viral	Epstein-Barr virus infection	9.59106	9.59106	-5.01483																																							-5.01483	1
bta04664	5. Organismal Systems	5.1 Immune System	Fc epsilon RI signaling pathway	9.51172	9.51172	9.51172																																							9.51172	1
bta05160	6. Human Diseases	6.9 Infectious diseases: Viral	Hepatitis C	9.47246	9.47246	-9.47246																																							-9.47246	1
bta05132	6. Human Diseases	6.8 Infectious diseases: Bacterial	Salmonella infection	9.34616	9.34616	-9.34616																																							-9.34616	1
bta04657	5. Organismal Systems	5.1 Immune System	IL-17 signaling pathway	9.14028	9.14028	-9.14028																																							-9.14028	1
bta05217	6. Human Diseases	6.2 Cancers: Specific types	Basal cell carcinoma	8.99025	8.99025	-8.99025																																							-8.99025	1
bta04670	5. Organismal Systems	5.1 Immune System	Leukocyte transendothelial migration	8.93915	8.93915	8.93915																																							8.93915	1
bta04010	3. Environmental Information Processing	3.2 Signal Transduction	MAPK signaling pathway	8.90769	8.90769	-0.323787																																							-0.323787	1
bta00052	1. Metabolism	1.1 Carbohydrate Metabolism	Galactose metabolism	8.6078	8.6078	-8.6078																																							-8.6078	1
bta05202	6. Human Diseases	6.1 Cancers: Overview	Transcriptional misregulation in cancer	8.53716	8.53716	-4.91627																																							-4.91627	1
bta05215	6. Human Diseases	6.2 Cancers: Specific types	Prostate cancer	8.46577	8.46577	0.457206																																							0.457206	1
bta04620	5. Organismal Systems	5.1 Immune System	Toll-like receptor signaling pathway	8.42339	8.42339	-8.42339																																							-8.42339	1
bta05416	6. Human Diseases	6.6 Cardiovascular Diseases	Viral myocarditis	8.2884	8.2884	-8.2884																																							-8.2884	1
bta04360	5. Organismal Systems	5.8 Development	Axon guidance	8.24803	8.24803	0.255177																																							0.255177	1
bta00020	1. Metabolism	1.1 Carbohydrate Metabolism	Citrate cycle (TCA cycle)	8.16268	8.16268	-8.16268																																							-8.16268	1
bta04962	5. Organismal Systems	5.5 Excretory System	Vasopressin-regulated water reabsorption	8.15578	8.15578	-8.15578																																							-8.15578	1
bta03022	2. Genetic Information Processing	2.1 Transcription	Basal transcription factors	8.08646	8.08646	-8.08646																																							-8.08646	1
bta05222	6. Human Diseases	6.2 Cancers: Specific types	Small cell lung cancer	8.04803	8.04803	0.217433																																							0.217433	1
bta04976	5. Organismal Systems	5.4 Digestive System	Bile secretion	8.04454	8.04454	-0.372736																																							-0.372736	1
bta05340	6. Human Diseases	6.3 Immune diseases	Primary immunodeficiency	7.93543	7.93543	-7.93543																																							-7.93543	1
bta00330	1. Metabolism	1.5 Amino Acid Metabolism	Arginine and proline metabolism	7.8561	7.8561	-7.8561																																							-7.8561	1
bta00190	1. Metabolism	1.2 Energy Metabolism	Oxidative phosphorylation	7.80631	7.80631	-0.0671768																																							-0.0671768	1
bta01522	6. Human Diseases	6.12 Drug resistance: Antineoplastic	Endocrine resistance	7.74392	7.74392	-7.74392																																							-7.74392	1
bta04932	6. Human Diseases	6.7 Endocrine and metabolic diseases	Non-alcoholic fatty liver disease (NAFLD)	7.60409	7.60409	-2.41202																																							-2.41202
bta00310	1. Metabolism	1.5 Amino Acid Metabolism	Lysine degradation	7.54186	7.54186	-7.54186																																							-7.54186
bta00230	1. Metabolism	1.4 Nucleotide Metabolism	Purine metabolism	7.44475	7.44475	-2.66563																																							-2.66563
bta03015	2. Genetic Information Processing	2.2 Translation	mRNA surveillance pathway	7.39434	7.39434	-7.39434
bta03460	2. Genetic Information Processing	2.4 Replication and Repair	Fanconi anemia pathway	7.26065	7.26065	-7.26065
bta00260	1. Metabolism	1.5 Amino Acid Metabolism	Glycine, serine and threonine metabolism	6.73281	6.73281	-6.73281
bta00510	1. Metabolism	1.7 Glycan Biosynthesis and Metabolism	N-Glycan biosynthesis	6.49971	6.49971	-6.49971
bta04623	5. Organismal Systems	5.1 Immune System	Cytosolic DNA-sensing pathway	6.29244	6.29244	-6.29244
bta04260	5. Organismal Systems	5.3 Circulatory System	Cardiac muscle contraction	6.21476	6.21476	6.21476
bta04650	5. Organismal Systems	5.1 Immune System	Natural killer cell mediated cytotoxicity	5.84044	5.84044	5.84044
bta04146	4. Cellular Processes	4.1 Transport and Catabolism	Peroxisome	5.63716	5.63716	-5.63716
bta04810	4. Cellular Processes	4.5 Cell Motility	Regulation of actin cytoskeleton	5.49056	5.49056	-1.82357
bta05164	6. Human Diseases	6.9 Infectious diseases: Viral	Influenza A	4.67199	4.67199	-4.67199
bta04914	5. Organismal Systems	5.2 Endocrine System	Progesterone-mediated oocyte maturation	3.7036	3.7036	3.7036

## Sheet: Summary
Category	CS vs MF																																								75
1. Metabolism	28.4352	-14.7716																																							-37.5
1.0 Global and overview maps	26.3045	-21.7766																																							37.5
1.1 Carbohydrate Metabolism	19.2327	-13.0476
1.2 Energy Metabolism	17.169	-13.2995
1.3 Lipid Metabolism	31.146	-14.4473
1.4 Nucleotide Metabolism	12.8989	-5.95152
1.5 Amino Acid Metabolism	20.02	-11.9542
1.6 Metabolism of Other Amino Acids	39.8322	-39.8322
1.7 Glycan Biosynthesis and Metabolism	45.4932	-16.8752
1.8 Metabolism of Cofactors and Vitamins	31.2511	0.163128
1.9 Metabolism of Terpenoids and Polyketides	22.7034	-22.7034
1.10 Biosynthesis of Other Secondary Metabolites
1.11 Xenobiotics Biodegradation and Metabolism	29.5445	-21.2
2. Genetic Information Processing	25.896	-13.9457
2.1 Transcription	17.5096	-17.5096
2.2 Translation	25.3297	-23.7375
2.3 Folding, Sorting and Degradation	34.5547	-9.87586
2.4 Replication and Repair	20.5047	-8.66787
3. Environmental Information Processing	20.1036	-7.99495
3.1 Membrane transport	13.6682	-13.6682
3.2 Signal Transduction	20.8384	-8.07753
3.3 Signaling Molecules and Interaction	17.3041	-6.08114
4. Cellular Processes	14.3464	-8.75493
4.1 Transport and Catabolism	13.4922	-12.8795
4.2 Cell Motility
4.3 Cell Growth and Death	17.3285	-4.79942
4.4 Cell Communication
4.5 Cell Motility	5.49056	-1.82357
5. Organismal Systems	19.8739	-11.1784
5.1 Immune System	13.6148	-3.73317
5.2 Endocrine System	27.1552	-18.5702
5.3 Circulatory System	15.4695	-0.105417
5.4 Digestive System	28.3523	-27.3933
5.5 Excretory System	11.6903	-4.95959
5.6 Nervous System	19.3481	-7.61112
5.7 Sensory System	17.0185	-17.0185
5.8 Development	10.0681	-1.04681
5.9 Aging	16.8534	1.39295
5.10 Environmental Adaptation	12.3681	-12.3681
6. Human Diseases	17.2584	-8.55681
6.1 Cancers: Overview	17.8496	-6.29489
6.2 Cancers: Specific types	19.0095	-14.6022
6.3 Immune diseases	11.8121	-11.8121
6.4 Neurodegenerative Diseases	15.9597	-1.83544
6.5 Substance dependence	16.0227	-8.01226
6.6 Cardiovascular Diseases	13.3694	-5.87179
6.7 Endocrine and metabolic diseases	17.485	-10.3921
6.8 Infectious diseases: Bacterial	18.9593	-13.9313
6.9 Infectious diseases: Viral	13.5213	-10.6795
6.10 Infectious diseases: Parasitic	14.2668	-8.52662
6.12 Drug resistance: Antineoplastic	29.1091	4.09176

## Sheet: Overall
Pathway	Impact	Flux	75	-37.5	37.5
Glycosphingolipid biosynthesis - globo series	101.595	-29.5493
Sulfur relay system	90.7963	32.4572
Renin-angiotensin system	85.8955	-85.8955
Vitamin digestion and absorption	79.0972	-79.0972
Hippo signaling pathway - multiple species	77.7525	-77.7525
Glycosphingolipid biosynthesis - lacto and neolacto series	75.6028	-75.6028
Antifolate resistance	68.2666	18.0212
Glycosphingolipid biosynthesis - ganglio series	56.1076	15.9378
Aminoacyl-tRNA biosynthesis	55.4287	-55.4287
Arginine biosynthesis	54.9896	-54.9896
Folate biosynthesis	49.64	-49.64
alpha-Linolenic acid metabolism	49.0795	9.72019
Other glycan degradation	47.1986	-47.1986
PPAR signaling pathway	45.921	-35.5791
Drug metabolism - other enzymes	45.5861	-45.5861
Selenoamino acid metabolism	44.7377	-44.7377
Vitamin B6 metabolism	43.8086	43.8086
Pantothenate and CoA biosynthesis	43.6238	-43.6238
beta-Alanine metabolism	43.5022	-43.5022
Glycosaminoglycan biosynthesis - keratan sulfate	43.2272	43.2272
Tryptophan metabolism	41.9177	-14.2491
2-Oxocarboxylic acid metabolism	41.198	-41.198
Glycerolipid metabolism	41.138	-41.138
Ether lipid metabolism	39.3457	-8.54585
Sphingolipid metabolism	38.8578	-38.8578
Acute myeloid leukemia	36.6373	-21.4103
Glycosaminoglycan degradation	36.5554	-36.5554
Primary bile acid biosynthesis	35.2322	-35.2322
Nucleotide excision repair	34.9886	-15.2986
Fructose and mannose metabolism	34.9369	18.1328
Aldosterone synthesis and secretion	34.2763	-34.2763
Ubiquitin mediated proteolysis	33.8932	-30.0904
HIF-1 signaling pathway	33.827	-2.93709
Glucagon signaling pathway	33.6701	-7.76448
Mineral absorption	33.3042	-33.3042
Adherens junction	32.229	-32.229
Renin secretion	32.1673	-15.3931
Thyroid cancer	31.8019	-31.8019
Linoleic acid metabolism	31.7574	6.28953
Glutathione metabolism	31.2566	-31.2566
Long-term depression	31.0444	-12.5644
ECM-receptor interaction	31.0282	3.06581
Ribosome	30.7522	-30.7522
AGE-RAGE signaling pathway in diabetic complications	30.0562	-30.0562
Base excision repair	29.3816	-0.42577
Complement and coagulation cascades	29.0001	-5.78901
Staphylococcus aureus infection	28.7641	-15.9354
Drug metabolism - cytochrome P450	28.4759	-3.44238
Glycerophospholipid metabolism	28.3712	-4.90965
Pentose phosphate pathway	28.291	-28.291
Glycolysis / Gluconeogenesis	28.2794	-28.2794
Protein processing in endoplasmic reticulum	27.5422	-27.5422
Insulin signaling pathway	27.5253	-20.6039
Vascular smooth muscle contraction	27.4662	-2.34868
Chronic myeloid leukemia	27.4366	-27.4366
Fat digestion and absorption	27.3403	-27.3403
Fatty acid elongation in mitochondria	27.0058	-27.0058
Spliceosome	26.9327	-26.9327
mTOR signaling pathway	26.5828	2.16719
Nitrogen metabolism	26.5318	-26.5318
Carbon metabolism	26.5158	-26.5158
Pyruvate metabolism	26.4828	-26.4828
Fatty acid metabolism	26.3806	-8.84436
Insulin secretion	26.0172	-13.1991
Pancreatic secretion	25.802	-25.802
Thyroid hormone signaling pathway	25.7745	-9.06738
TGF-beta signaling pathway	25.5259	-13.8128
Bacterial invasion of epithelial cells	25.1614	-14.3267
Thiamine metabolism	24.8789	24.8789
Renal cell carcinoma	24.7363	-24.7363
Long-term potentiation	24.2795	-9.97044
Thyroid hormone synthesis	24.0928	-24.0928
Regulation of lipolysis in adipocytes	24.0777	-24.0777
Lysosome	23.9144	-23.9144
Cocaine addiction	23.3621	8.67972
Glutamatergic synapse	23.3205	-6.15264
ErbB signaling pathway	23.2263	-13.507
O-Glycan biosynthesis	23.0861	3.93094
Valine, leucine and isoleucine degradation	22.9069	-1.87874
Terpenoid backbone biosynthesis	22.7034	-22.7034
Chemical carcinogenesis	22.3522	-22.3522
Platinum drug resistance	21.9391	14.1944
Salivary secretion	21.8202	-21.8202
Prolactin signaling pathway	21.7678	-21.7678
MicroRNAs in cancer	21.4057	-4.34459
Dopaminergic synapse	21.3653	-9.55073
Insulin resistance	21.3385	1.84121
AMPK signaling pathway	21.2859	5.76559
Pathways in cancer	21.1844	-12.9139
Homologous recombination	20.9312	-20.9312
Phosphatidylinositol signaling system	20.8732	-14.1073
Hepatitis B	20.7	-15.8729
Biosynthesis of amino acids	20.6267	-20.6267
SNARE interactions in vesicular transport	20.591	-20.591
Jak-STAT signaling pathway	20.578	-12.2335
Serotonergic synapse	20.342	-0.926207
Oxytocin signaling pathway	20.306	-5.06959
Alzheimer's disease	20.2207	-9.12774
Notch signaling pathway	20.0506	1.35481
cGMP-PKG signaling pathway	19.9728	-3.17568
Longevity regulating pathway	19.9207	4.22673
Parkinson's disease	19.7776	-8.13368
Pertussis	19.7502	-19.7502
Sphingolipid signaling pathway	19.5941	-19.5941
Glycosaminoglycan biosynthesis - chondroitin sulfate	19.5668	-19.5668
Measles	19.4473	-19.4473
Retrograde endocannabinoid signaling	19.4336	-19.4336
Non-homologous end-joining	19.2784	-19.2784
Phospholipase D signaling pathway	19.2336	1.93504
GnRH signaling pathway	18.9367	-6.73296
Cytokine-cytokine receptor interaction	18.7894	-18.7894
Taste transduction	18.5855	-18.5855
Adipocytokine signaling pathway	18.5186	-7.90457
T cell receptor signaling pathway	18.5125	7.19679
EGFR tyrosine kinase inhibitor resistance	18.4867	-8.10464
VEGF signaling pathway	18.4684	18.4684
Pyrimidine metabolism	18.3531	-9.23741
Legionellosis	18.2035	-18.2035
Amyotrophic lateral sclerosis (ALS)	18.1009	2.34066
Th17 cell differentiation	17.9571	2.01928
Antigen processing and presentation	17.9484	-17.9484
Amphetamine addiction	17.9374	-17.9374
HTLV-I infection	17.7509	-7.26163
Protein digestion and absorption	17.5271	-17.5271
Proteasome	17.498	3.51877
RNA transport	17.4532	-9.49243
Steroid biosynthesis	17.4475	-17.4475
Amoebiasis	17.4444	-10.9191
Arachidonic acid metabolism	17.4054	-2.36358
Hippo signaling pathway	17.3964	-3.03009
cAMP signaling pathway	17.3886	-10.4455
Amino sugar and nucleotide sugar metabolism	17.3273	-17.3273
Signaling pathways regulating pluripotency of stem cells	17.143	-17.143
Apoptosis	17.0324	-12.8596
RNA degradation	17.0074	-17.0074
Fatty acid degradation	16.9658	0.570437
Platelet activation	16.8319	-4.65673
Metabolic pathways	16.8016	-11.698
Wnt signaling pathway	16.7321	-8.67061
Hematopoietic cell lineage	16.7318	-9.03834
Viral carcinogenesis	16.6274	-9.32116
Inositol phosphate metabolism	16.513	-7.73173
Intestinal immune network for IgA production	16.1201	0.939315
Apelin signaling pathway	15.7487	-4.23747
Histidine metabolism	15.7122	-15.7122
Ribosome biogenesis in eukaryotes	15.6199	-15.6199
Inflammatory mediator regulation of TRP channels	15.4514	-15.4514
Ovarian steroidogenesis	15.4115	4.18844
Estrogen signaling pathway	15.3834	-15.3834
Melanogenesis	15.3476	-15.3476
Th1 and Th2 cell differentiation	15.2541	-4.45476
PI3K-Akt signaling pathway	15.2295	0.165208
Endocrine and other factor-regulated calcium reabsorption	15.2247	-1.7634
Cell cycle	14.923	-1.01389
Neurotrophin signaling pathway	14.81	9.03332
Regulation of autophagy	14.7683	-14.7683
Pancreatic cancer	14.7659	-14.7659
Nicotinate and nicotinamide metabolism	14.6029	14.6029
Cholinergic synapse	14.5821	-14.5821
Metabolism of xenobiotics by cytochrome P450	14.5714	-14.5714
Leishmaniasis	14.4157	-4.35498
FoxO signaling pathway	14.3508	-9.35831
African trypanosomiasis	14.0152	-14.0152
Ras signaling pathway	14.0151	-8.66969
TNF signaling pathway	13.9623	-13.9623
Gap junction	13.8826	13.8826
Gastric acid secretion	13.8826	-13.8826
Chagas disease	13.7975	-7.98677
Longevity regulating pathway - multiple species	13.7862	-1.44084
NOD-like receptor signaling pathway	13.7407	-7.38711
ABC transporters	13.6682	-13.6682
Proteoglycans in cancer	13.601	-9.52237
Synaptic vesicle cycle	13.4641	-1.12449
B cell receptor signaling pathway	13.2106	3.14266
Nicotine addiction	13.1297	-13.1297
Endocytosis	13.092	-10.0284
Apoptosis - multiple species	13.0609	-13.0609
Herpes simplex infection	13.0154	-13.0154
Propanoate metabolism	12.7282	-12.7282
Adrenergic signaling in cardiomyocytes	12.7277	-4.18233
Focal adhesion	12.5927	1.16999
Tuberculosis	12.5303	-6.02614
Circadian entrainment	12.3681	-12.3681
Chemokine signaling pathway	12.0537	-12.0537
Tyrosine metabolism	11.9478	11.9478
Huntington's disease	11.9254	-4.03053
Osteoclast differentiation	11.8882	-2.34881
Toxoplasmosis	11.6612	-5.35707
RIG-I-like receptor signaling pathway	11.6106	-11.6106
Calcium signaling pathway	11.3261	-5.60246
Fc gamma R-mediated phagocytosis	11.2151	-1.49572
DNA replication	11.1875	11.1875
NF-kappa B signaling pathway	11.039	-11.039
Rap1 signaling pathway	11.0161	-5.22016
Starch and sucrose metabolism	10.9975	-10.9975
Retinol metabolism	10.9522	10.9522
Type II diabetes mellitus	10.9414	-10.9414
GABAergic synapse	10.8399	-10.8399
Oocyte meiosis	10.7709	-1.82771
Tight junction	10.6097	-2.02125
Alanine, aspartate and glutamate metabolism	10.5749	-10.5749
Breast cancer	10.2038	-2.95287
Phagosome	10.0495	-10.0495
Prion diseases	9.7741	9.7741
Cell adhesion molecules (CAMs)	9.72281	1.075
Neuroactive ligand-receptor interaction	9.67599	-9.67599
Morphine addiction	9.66161	-9.66161
Epstein-Barr virus infection	9.59106	-5.01483
Fc epsilon RI signaling pathway	9.51172	9.51172
Hepatitis C	9.47246	-9.47246
Salmonella infection	9.34616	-9.34616
IL-17 signaling pathway	9.14028	-9.14028
Basal cell carcinoma	8.99025	-8.99025
Leukocyte transendothelial migration	8.93915	8.93915
MAPK signaling pathway	8.90769	-0.323787
Galactose metabolism	8.6078	-8.6078
Transcriptional misregulation in cancer	8.53716	-4.91627
Prostate cancer	8.46577	0.457206
Toll-like receptor signaling pathway	8.42339	-8.42339
Axon guidance	8.24803	0.255177
Citrate cycle (TCA cycle)	8.16268	-8.16268
Vasopressin-regulated water reabsorption	8.15578	-8.15578
Basal transcription factors	8.08646	-8.08646
Small cell lung cancer	8.04803	0.217433
Bile secretion	8.04454	-0.372736
Arginine and proline metabolism	7.8561	-7.8561
Oxidative phosphorylation	7.80631	-0.0671768
Endocrine resistance	7.74392	-7.74392
Non-alcoholic fatty liver disease (NAFLD)	7.60409	-2.41202
Lysine degradation	7.54186	-7.54186
Purine metabolism	7.44475	-2.66563
mRNA surveillance pathway	7.39434	-7.39434
Fanconi anemia pathway	7.26065	-7.26065
Glycine, serine and threonine metabolism	6.73281	-6.73281
N-Glycan biosynthesis	6.49971	-6.49971
Cytosolic DNA-sensing pathway	6.29244	-6.29244
Cardiac muscle contraction	6.21476	6.21476
Natural killer cell mediated cytotoxicity	5.84044	5.84044
Peroxisome	5.63716	-5.63716
Regulation of actin cytoskeleton	5.49056	-1.82357
Influenza A	4.67199	-4.67199
Progesterone-mediated oocyte maturation	3.7036	3.7036
Pentose and glucuronate interconversions
Ascorbate and aldarate metabolism
Fatty acid biosynthesis
Synthesis and degradation of ketone bodies
Ubiquinone and other terpenoid-quinone biosynthesis
Steroid hormone biosynthesis
Caffeine metabolism
Cysteine and methionine metabolism
Valine, leucine and isoleucine biosynthesis
Lysine biosynthesis
Phenylalanine metabolism
Phenylalanine, tyrosine and tryptophan biosynthesis
Taurine and hypotaurine metabolism
Phosphonate and phosphinate metabolism
D-Glutamine and D-glutamate metabolism
D-Arginine and D-ornithine metabolism
O-Mannosyl glycan biosynthesis
Mannose type O-glycan biosynthesis
Butirosin and neomycin biosynthesis
Glycosaminoglycan biosynthesis - heparan sulfate
Glycosylphosphatidylinositol(GPI)-anchor biosynthesis
Glyoxylate and dicarboxylate metabolism
Butanoate metabolism
One carbon pool by folate
Riboflavin metabolism
Biotin metabolism
Lipoic acid metabolism
Porphyrin and chlorophyll metabolism
Sulfur metabolism
Biosynthesis of unsaturated fatty acids
RNA polymerase
Protein export
Mismatch repair
p53 signaling pathway
Dorso-ventral axis formation
Hedgehog signaling pathway
Circadian rhythm - mammal
Olfactory transduction
Phototransduction
Type I diabetes mellitus
Maturity onset diabetes of the young
Aldosterone-regulated sodium reabsorption
Proximal tubule bicarbonate reclamation
Collecting duct acid secretion
Carbohydrate digestion and absorption
Alcoholism
Malaria
Colorectal cancer
Endometrial cancer
Glioma
Melanoma
Bladder cancer
Non-small cell lung cancer
Central carbon metabolism in cancer
Choline metabolism in cancer
