# Supplementary material for: Hepatic transcriptome perturbations in dairy cows fed different forage resources
Source: BMC Genomics. 2021 Jan 7;22:35. doi: 10.1186/s12864-020-07332-0 (PMC7792104; doi:10.1186/s12864-020-07332-0)
Supplement: Supplementary file 4 — Additional file 4. The table containing the statistically significant correlations across the whole data set for every pair of DEGs. [file 12864_2020_7332_MOESM4_ESM.xlsx]

## Sheet: Cor.table.filter
gene1	gene2	cor	p.adj	log10(p.adj)
FAM210A	UBE2I	0.98901	0.00794567	-2.09987
SPTBN4	MIF4GD	0.991086	0.00344879	-2.46233
PPIE	NOL9	0.990281	0.00486935	-2.31253
FAM210A	ZSCAN10	0.990654	0.00416473	-2.38041
NAALADL1	ZSCAN10	0.991488	0.00286914	-2.54225
PPIE	KNSTRN	0.988466	0.00963193	-2.01629
VEGFB	ADRBK1	0.989163	0.00751548	-2.12404
AP5S1	CCDC151	0.989722	0.00608547	-2.21571
PPIE	FUT1	0.99065	0.00417241	-2.37961
FAM210A	FUT1	0.992062	0.002172	-2.66314
ADRBK1	ANPEP	0.994959	0.000354421	-3.45048
CBLC	FPGS	0.990794	0.00392286	-2.4064
FAM210A	GGA3	0.98981	0.00587904	-2.23069
ZSCAN10	GGA3	0.989401	0.006879	-2.16247
VEGFB	ANKRD34C	0.994276	0.000588845	-3.23
ADRBK1	ANKRD34C	0.990015	0.00542153	-2.26588
ANPEP	ANKRD34C	0.991973	0.0022708	-2.64382
ZSCAN10	SLAMF1	0.988371	0.00995416	-2.002
ANPEP	SLAMF1	0.992875	0.0014112	-2.85041
FAM210A	ABCA3	0.992524	0.00170978	-2.76706
UBE2I	ABCA3	0.992221	0.00200343	-2.69823
FPGS	SLC26A6	0.989055	0.00781665	-2.10698
ZSCAN10	TPD52L2	0.98874	0.00875425	-2.05778
AP5S1	GFI1B	0.988843	0.00843809	-2.07376
FPGS	SNX1	0.989958	0.0055463	-2.256
SLC26A6	SNX1	0.994108	0.00066099	-3.17981
SLC26A6	SPP2	0.995381	0.00024995	-3.60215
SNX1	SPP2	0.994575	0.000475162	-3.32316
DPYS	B3GNT5	0.988818	0.00851347	-2.06989
SLC26A6	ARMCX2	0.994958	0.000354864	-3.44994
SNX1	ARMCX2	0.993107	0.00123681	-2.9077
SPP2	ARMCX2	0.992351	0.00187298	-2.72747
SLC26A6	PDK2	0.99655	7.79419e-05	-4.10823
ARMCX2	PDK2	0.991312	0.00311378	-2.50671
FPGS	DIRC2	0.992408	0.00181841	-2.74031
TPR	AZI1	0.992171	0.00205477	-2.68724
PDK2	AZI1	0.989144	0.00756608	-2.12113
FPGS	PSRC1	0.992199	0.00202629	-2.6933
SLC29A3	REG4	0.996107	0.000126294	-3.89862
GFI1B	RAB37	0.990982	0.00361186	-2.44227
WTIP	ARL4D	0.989239	0.00730794	-2.1362
PRPF31	ADPGK	0.991645	0.00266392	-2.57448
UBE2I	AGPAT3	0.992314	0.00190909	-2.71917
ABCA3	AGPAT3	0.989403	0.00687207	-2.16291
EIF3L	CTSA	0.991009	0.0035696	-2.44738
AP5S1	MARK4	0.991047	0.00351049	-2.45463
CCDC151	MARK4	0.989791	0.00592313	-2.22745
MEF2BNB	MIRLET7G	0.997104	3.87346e-05	-4.4119
RPL29	TRIM68	0.990058	0.00532973	-2.27329
ARMCX2	TRIM68	0.988967	0.00807098	-2.09307
ZMPSTE24	OLR1	0.990351	0.00473098	-2.32505
TRIM68	OLR1	0.994711	0.000429612	-3.36692
CSK	PPIP5K1	0.994022	0.000700379	-3.15467
FAM210A	ELL	0.990592	0.0042772	-2.36884
AZI1	DVL1	0.994637	0.000454005	-3.34294
CCDC151	MIIP	0.990279	0.00487307	-2.3122
RTEL1	MIIP	0.989702	0.00613134	-2.21244
ANKRD34C	MC2R	0.990902	0.00374234	-2.42686
C4A	PCBP3	0.989258	0.00725535	-2.13934
AMDHD2	ZCCHC3	0.988453	0.0096778	-2.01422
SUV420H1	SRSF6	0.991491	0.00286571	-2.54277
RAB6A	ZSWIM1	0.989882	0.00571706	-2.24283
EIF3L	TMEM104	0.995277	0.000273388	-3.56322
CTSA	TMEM104	0.990482	0.00447927	-2.34879
SPP2	HEXIM2	0.989676	0.00619512	-2.20795
ZNF274	ZNF3	0.992576	0.00166251	-2.77924
WTIP	ZNF3	0.996534	7.93739e-05	-4.10032
ARL4D	ZNF3	0.990222	0.00498833	-2.30204
AP5S1	C3	0.990287	0.00485779	-2.31356
RPL29	TRAP1	0.989192	0.00743479	-2.12873
FPGS	PARK2	0.991066	0.00347943	-2.45849
SNX1	PARK2	0.990297	0.0048363	-2.31549
PSRC1	PARK2	0.990724	0.00404296	-2.3933
CNN1	RYR1	0.988775	0.00864642	-2.06316
FAM210A	EIF6	0.989396	0.00689231	-2.16164
FUT1	EIF6	0.988884	0.00831573	-2.0801
HSD17B14	EIF6	0.99024	0.00495065	-2.30534
SLC26A6	EIF6	0.994416	0.000533246	-3.27307
PDK2	EIF6	0.996338	9.88994e-05	-4.00481
ELL	GIT2	0.992909	0.00138469	-2.85865
ANPEP	FBXW5	0.989353	0.00700409	-2.15465
TPD52L2	FBXW5	0.990428	0.00458241	-2.33891
ARL4D	FBXW5	0.988967	0.00807203	-2.09302
LURAP1L	FBXW5	-0.989673	0.00620075	-2.20756
MC2R	FBXW5	0.991958	0.00228717	-2.6407
ZNF3	FBXW5	0.989057	0.00781279	-2.10719
SETD8	GALNT18	0.989069	0.0077788	-2.10909
CTSA	ATF1	0.992736	0.00152385	-2.81706
RAB11B	MPZL3	-0.991348	0.00306265	-2.5139
KNSTRN	TMOD2	0.989247	0.00728549	-2.13754
MIRLET7G	TMOD2	0.989002	0.00796894	-2.0986
SLAMF1	BBS4	0.989806	0.00588977	-2.2299
SPAG9	BBS7	0.990754	0.00399146	-2.39887
C2	RGL3	0.993314	0.00109456	-2.96076
WIPI2	DDRGK1	0.989351	0.00700929	-2.15433
SLAMF1	SHE	0.994047	0.000688444	-3.16213
NPR1	ALCAM	-0.991592	0.00273154	-2.56359
CDH23	GRAMD1B	0.990455	0.00453139	-2.34377
GTPBP2	MMP19	-0.9969	5.08489e-05	-4.29372
