# Supplementary material for: Hepatic transcriptome perturbations in dairy cows fed different forage resources
Source: BMC Genomics. 2021 Jan 7;22:35. doi: 10.1186/s12864-020-07332-0 (PMC7792104; doi:10.1186/s12864-020-07332-0)
Supplement: Supplementary file 5 — Additional file 5. Co-expression network statistics including correlation of the DEGs, the degree and betweenness centrality of the nodes. [file 12864_2020_7332_MOESM5_ESM.xlsx]

## Sheet: Node_nw_st
	degree	betweenness	Rank_stat
FAM210A	7	740	100
SLC26A6	6	402.333	97.5
FBXW5	6	278	97
EIF6	5	639	96.75
ZSCAN10	5	578	96.25
FPGS	6	161.167	93
ARMCX2	5	237.333	92.75
SLAMF1	4	247	91
PDK2	4	243	90.5
ANPEP	4	156.167	88
FUT1	3	270	87.5
ZNF3	4	74	86
SNX1	5	45	85.75
PPIE	3	234	85
SPP2	4	50	84.5
TRIM68	3	192	84.5
AZI1	3	99	82.5
ANKRD34C	4	29.1667	82.5
AP5S1	4	14	80
TPD52L2	2	259	79.75
UBE2I	3	24.5	77.25
ABCA3	3	24.5	77.25
ARL4D	3	24	76.5
ADRBK1	3	22.8333	76
KNSTRN	2	144	75.75
CCDC151	3	10	75
TMOD2	2	98	74.75
PARK2	3	3.16667	73
RPL29	2	50	72.75
ELL	2	50	72.75
MIRLET7G	2	50	72.75
OLR1	2	50	72.75
CTSA	3	2	72.5
GFI1B	2	6	67
MIIP	2	6	67
MC2R	2	5.83333	66.25
VEGFB	2	0	49
WTIP	2	0	49
EIF3L	2	0	49
PSRC1	2	0	49
GGA3	2	0	49
AGPAT3	2	0	49
MARK4	2	0	49
TMEM104	2	0	49
SPTBN4	1	0	30.5
NAALADL1	1	0	30.5
CBLC	1	0	30.5
DPYS	1	0	30.5
TPR	1	0	30.5
SLC29A3	1	0	30.5
PRPF31	1	0	30.5
MEF2BNB	1	0	30.5
ZMPSTE24	1	0	30.5
CSK	1	0	30.5
RTEL1	1	0	30.5
C4A	1	0	30.5
AMDHD2	1	0	30.5
SUV420H1	1	0	30.5
RAB6A	1	0	30.5
ZNF274	1	0	30.5
CNN1	1	0	30.5
HSD17B14	1	0	30.5
LURAP1L	1	0	30.5
SETD8	1	0	30.5
RAB11B	1	0	30.5
SPAG9	1	0	30.5
C2	1	0	30.5
WIPI2	1	0	30.5
NPR1	1	0	30.5
CDH23	1	0	30.5
GTPBP2	1	0	30.5
MIF4GD	1	0	30.5
NOL9	1	0	30.5
B3GNT5	1	0	30.5
DIRC2	1	0	30.5
REG4	1	0	30.5
RAB37	1	0	30.5
ADPGK	1	0	30.5
PPIP5K1	1	0	30.5
DVL1	1	0	30.5
PCBP3	1	0	30.5
ZCCHC3	1	0	30.5
SRSF6	1	0	30.5
ZSWIM1	1	0	30.5
HEXIM2	1	0	30.5
C3	1	0	30.5
TRAP1	1	0	30.5
RYR1	1	0	30.5
GIT2	1	0	30.5
GALNT18	1	0	30.5
ATF1	1	0	30.5
MPZL3	1	0	30.5
BBS4	1	0	30.5
BBS7	1	0	30.5
RGL3	1	0	30.5
DDRGK1	1	0	30.5
SHE	1	0	30.5
ALCAM	1	0	30.5
GRAMD1B	1	0	30.5
MMP19	1	0	30.5
